# Supplementary material for: Mechanistic Aspects and Effects of Selected Tank-Mix Partners on Herbicidal Activity of a Novel Fatty Acid Ester
Source: Plants (Basel). 2022 Jan 21;11(3):279. doi: 10.3390/plants11030279 (PMC8839195; doi:10.3390/plants11030279)
Supplement: Supplementary file 1 [file plants-11-00279-s001.zip]

Archive with 1 entries (1 files):
- plants-1510304-supplementary.pdf
